# Supplementary material for: Using VBIM Technique to Discover ARMC4/ODAD2 as a Novel Negative Regulator of NF-κB and a New Tumor Suppressor in Colorectal Cancer
Source: Int J Mol Sci. 2022 Mar 1;23(5):2732. doi: 10.3390/ijms23052732 (PMC8910849; doi:10.3390/ijms23052732)
Supplement: Supplementary file 1 [file ijms-23-02732-s001.zip]

Archive with 1 entries (1 files):
- ijms-1610169-supplementary.pdf
